# Supplementary material for: CRISPR/Cas9-mediated excision of ALS/FTD-causing hexanucleotide repeat expansion in C9ORF72 rescues major disease mechanisms in vivo and in vitro
Source: Nat Commun. 2022 Oct 21;13:6286. doi: 10.1038/s41467-022-33332-7 (PMC9587249; doi:10.1038/s41467-022-33332-7)
Supplement: Supplementary file 4 — Supplementary Table 1 [file 41467_2022_33332_MOESM4_ESM.xlsx]

## Sheet: Sheet1
name	spacerPlusPAM	OffTargetSequence	inExon	score	n.mismatch	mismatche.distance2PAM	alignment	Name Gene	NGG	toViewInUCSC	strand	chrom	chromStart	chromEnd	flankSequence
gRNAr9_C9orf72_intron1+20bpStart146End124	TGAGTTCCAGAGCTTGCTACAGG	TCTCTTCCAGAGCTTGCTACCAG		2.3	3	19,18,17	.CTC................	GUCY1A1	0	chr4:155686339-155686361	+	chr4	155686339	155686361	TCTTTTCCACCCCTAATTTTCTTCTGCAAGCTACCAGAGAAAATGTTTCTTAATTGTGGACAGCCTTGAGGAACACCTGGCGGATCATTTTTCTATTTCTTTGAAAGGTCTAGGTATATGAATGAACCACAAAACAATGAGCAGCAGCTTTGCAGTGACAATACGGTTTCTTAAATATGGTGGCTATTTTGCCTCTGGTGTCTCTTCCAGAGCTTGCTACCAGGATAGCGTGAGTCCAGTAGGCGTACCAAGTCCTTCAATACTACTAGTCTCATGGGGAGGAAAACAAAAACCAGTCCCACACACCAAGCAATTAAGTGCTCACTGTGTTGTTTTTACGGTATCTTATTTTATATATATATATATAAATACATATACAGATATATATATATTTAGGCT…
gRNAr9_C9orf72_intron1+20bpStart146End124	TGAGTTCCAGAGCTTGCTACAGG	TCAGATGCAGAGCTTGCTACCAG		1.7	3	19,16,14	.C..A.G.............	AM160B1	0	chr10:114855354-114855376	+	chr10	114855354	114855376	TTTTCCTTTCCCACATTGTCTATCTGCCAATATTTTTTTGTTGAAGTCTTTTAGGCTAAATGAGCGGACAAATTTTCTCTGCTGATCAACCGCCGTGGTAGCATCAGTGGGCACTGCAGTGCCTCCCTGGGAATTTTTAATGCCTCAGTGAGGTCATATTCCCAGTGTAGAGGGAACATGACGTAGTCCCACTCTACTTATCAGATGCAGAGCTTGCTACCAGGAAAACAGACGCGGAGAAGCCGGGATCATTTCTGGCCCCATTTCCCTCATTGTTCACCATTCCTTGGACTGCAAAGAGATGTCATTGTAAACGCTATCCTTTTCATTTTGTATACTAAGCAGGAAGCCCAGGCACTCTCTGTGGAGGTCTTCCAAGGAGCTCATCCATGCAGAAGA…
gRNAr9_C9orf72_intron1+20bpStart146End124	TGAGTTCCAGAGCTTGCTACAGG	TAAGATCCAGAACTTGCTACCAG	TRUE	1.4	3	19,16,9	.A..A......A........	AMACR	0	chr5:33988443-33988465	+	chr5	33988443	33988465	CCCCTTCCTCACATGCCTTTAGGAAGTTGAGTCCAGGGAAGCTCCAGGAGCAGGCTGGTTTTATGTAAAGACAATCCCGTCTTCTTTGTCAAAGACAGGTATAAGAAAGGCTTGTAACTTAACTCAGTCCAAGGAGACACAAAACGACTTGCTGGGGGGTCCTGAGATCTTTATTTCTGGATGTTGCTGTGTGTTGGGTATAAGATCCAGAACTTGCTACCAGCCTGAGGAGAAATCAAACACATGGAGAAAGGAAAGCTGACAGCCCAGAGACCCACGGGGAAACAGGCCCCGAGTTACTGGATACAGGCAACCCTAAAACTGACTGTCCCTCTGGACTCTACGTAGTGAGCCAACACATTTCCTCATTATTTTGGATATGTTTTTTTCAGTTGAAGG…
gRNAr9_C9orf72_intron1+20bpStart146End124	TGAGTTCCAGAGCTTGCTACAGG	TGAGGTCAAGAGCTTGATACCAG		1.1	3	16,13,4	....G..A........A...	SAP130	0	chr2:127998506-127998528	+	chr2	127998506	127998528	GTAGTGAACCAAGATTGTGCCACTCCAGCCTAGATGATAGAGTGAGACTCTGTCTCAAAAAGGAAAGGATAATTTATATGCTAAGAGAGGAGAGAAAATGGAATTATATAAGTGCTCAATTAAAACCAGAGAAGGAGCTGGAGGTGGTAGCACACACCTGTAATCCCAGCACTTTGGGAGAACAAGGCAGGAGGATCACTTGAGGTCAAGAGCTTGATACCAGCCTGGGCTCACTCAACAAAGTGAGACCCCATCTCTACAAAAAATTTAAAAGCCACACATGCACACACACACAAACAACACAGAGAGAGAGAAAAGTCAGAAAAAGAGTGGAACAACAACAACAAAAAGAAACAAAGAATAAGACCAACAAATAGAAAATAGTAACAAATTATATTA…
gRNAr9_C9orf72_intron1+20bpStart146End124	TGAGTTCCAGAGCTTGCTACAGG	TCAGTTTCAGAGCTTGCTATCGG		1	3	19,14,1	.C....T............T	CYP19A1	1	chr15:51315198-51315220	+	chr15	51315198	51315220	GTATTAGGCTGATACTGCCTTCATAGAATGAGTTAAGGAGGAGTCCCTCCTCAATTTTTTAGAATACTCTTAGTATGATTGGTACCATTTCTTTTTTATACATCTGGTAGAGTTTGACTGTGAATCCATCAGGGCTTTTTTTGGTGGTGGGCTTTTTTTGGTGGTAGGTTTTTTTGTTTGTTTGTTTGTTTTTAACAGATTCAGTTTCAGAGCTTGCTATCGGTCTATTCAGGGTTTCAATTTATCTTCTATCCCGAGTTTCCTTAAGATCATTATTTTGAATTCTTTTTCAAGTATTTCATAGATTTTTTTTTTTTTTTATCTGTTACTGGAGAATTATTGCAGTCTGTTGAAGGTGTCATGTTTCCTTGCTTTTTTTTTTAATGGTTCTTGTGTTCT…
gRNAr9_C9orf72_intron1+20bpStart146End124	TGAGTTCCAGAGCTTGCTACAGG	TCAGTTTCAGAGCTTGCTATTGG		1	3	19,14,1	.C....T............T	GRM1	1	chr6:146392889-146392911	-	chr6	146392889	146392911	CACTGAGGGATTTATTCCCCAGCTACTGGGACAGCTCTCAGCTGTTAATTTGTTTCCAGAATTCCCTCCATTGAAAAAGTTGCCTCAGCCAAGGTCATACTAACTTCAGTAGCAGCCTCCATTGAATGACTGGTAAACACACAGGATTAAAGGCCCAGCTCCTTGCCCTAACCAAATACAGCTCTGATGGGTACAGTATTTCAGTTTCAGAGCTTGCTATTGGGTTGGTCAAGGTTTTATCATGACTGTATCACAGTCCCCTACCTTATCCTGTCTCCCTTCCTTCCCATCCCTAATAAGTGTGGATCTCAAAAACATTCCTATTAAGTTTCCTGCAGGCTAATCTCCATCTCAGAGACCCAGGATGAGACAACTAAAAAGTAACAGATTTTAGTAATG…
gRNAr9_C9orf72_intron1+20bpStart146End124	TGAGTTCCAGAGCTTGCTACAGG	TGAGCTCGAGAGTTTGCTACCAG		1	3	16,13,8	....C..G....T.......	PDS5A	0	chr4:39961170-39961192	-	chr4	39961170	39961192	TTGTTGGCCAGGCTGGTCTCAAACTCCTGACCTCAGGAGATCCACCTGCCTCGGTCTCCCAATGTATTGGGATTACAGGTGTGAACCACCATGCCTGGCCTTACGTGTTGTTTTTCTGTTATAAAATTAATGCCTTGCTGGGTGTGGTGGCTCACGCCTGTGATCCCAGCACTTTGGGAGGCCAAGGCAGACAGATCACTTGAGCTCGAGAGTTTGCTACCAGCTTTGGCAGCATGGTACTAAAAATACAAAAAATTAGCTGGGTGTGGTGGTGTGCACCTGTAGTCCCAGCTACTCAGGAGGCCAGTTGGAAGGATCACCTGAGCCTGGGGAGGTAGAGGCTGCAGTGGTCATGATCGTGCCACTGTGCTCCAGCCTAGACGACAGTGAGATACCTAT…
gRNAr9_C9orf72_intron1+20bpStart146End124	TGAGTTCCAGAGCTTGCTACAGG	TGAGTTCCATAGCCTGCTACCAG	TRUE	0.8	2	11,7	.........T...C......	FUS RNA binding protein (FUS)	0	chr16:31195172-31195194	-	chr16	31195172	31195194	CTGGTCCCTTTATCATTCCTCATCAATTCACCCCTCTTTTCAAGCCTTCCCCGACATCAACACCACCGTACCTTCCCGAGGTGCTGCTGGGAGCTGGCTGCTGGCCATAGCCAGGGTAGGAGGACTGCTGCCCGTAAGACGATTGGGAGCTCTGGCTACTGCCATAGCCGCCAGTCGAGCCATATCCCTGGGGAGTTGACTGAGTTCCATAGCCTGCTACCAGGATAAGAAAAAGGGAGTCACAAAAGCCACCAGGAAAGAGAAAATGTAAGGAATGGGTTAAAGAAAACATAATACCTATACTCATAAAGCCAGCCTCTCAGAAGCTGTTAGTGATGTTGCAACTCATAGGCAAAGATAGTTACCCTCCTTTCAAAGCCTAAATTTAATGCTTCAACT…
gRNAr9_C9orf72_intron1+20bpStart146End124	TGAGTTCCAGAGCTTGCTACAGG	TGAGCCCCAGAGCTTGTTACTAG		0.7	3	16,15,4	....CC..........T...	TPST1	0	chr7:66342733-66342755	-	chr7	66342733	66342755	CCAGGCCAGCAGCTATTTGTAAAACTGGTCTGCCTCCCTATTTTCACACCAAAGACACTAATTATTTAGTAGAAAGGGGAGTATTCTAAATCAGACAATTAGCAAATCACCTAGAATTTCCAACCCCTCCACAGAGACACACAAACAAGAGAATTAACCCAATTTGTTGTCTATAATAAACAGGATGTGCTACCCACCACTGAGCCCCAGAGCTTGTTACTAGATGACTAATCCCTAACAGTAATGGCTACAATGGCCCAGTTCCCTATTTTATTGCTGTGTGCAGAAATTTGAAAGGCACTCCTCTCCCACACTCATCTTCCCTTATATACTTTTGCACATCAATCCATTAAGAATCTGAAGTGTAATTTATCTTATTCACTATTATCCTGTTAAGTT…
gRNAr9_C9orf72_intron1+20bpStart146End124	TGAGTTCCAGAGCTTGCTACAGG	AGAGTTCCAGAGCTTGCTGACAG		0.5	3	20,2,1	A.................GA	AC116362.1	0	chr5:125616989-125617011	-	chr5	125616989	125617011	CATTTGCTTTCATTTTTGTAACCCTTTTAAGTGCTACATGAGGCACCTGGCCCTAGAGTGAAAAGAGATTAAAAACACCTTGGGGAATCTTAATTCCCTCTAAATCACTTTTTTCTCCCTTAAAAAAAGAAGTTAGTCTTGAATGAAATATGGAACCTTATCCACCTTGCGAATAATCTGCTCTCTTCTCCTCTTGCCCCAGAGTTCCAGAGCTTGCTGACAGATAGGCGGTGATTAAAAATTCTCATCGTGCCCATGTGCTTTGTGCCCTCTCCTTTGTCATTCTGCAGTTGGGTATCAAAGCTGTAGCATCTATGTTCTTTGAAGACTAAGCAGGTTGGACATGCAATTTAGATGAAAAACAATTACTCTGTGTTAGCTTGCTTTTGGCAAGAGTGT…
gRNAr9_C9orf72_intron1+20bpStart146End124	TGAGTTCCAGAGCTTGCTACAGG	TGAGTTCCAGATCTTTCTACTGG		0.5	2	9,5	...........T...T....	IGSF11	1	chr3:118965255-118965277	+	chr3	118965255	118965277	ACCTGAAGACAGATCACATCACAGGACTCTTTGCAGACATTCCCCAGCACCAGCTCAGAGCCTAGCTGGGTGGCTAGACCCAGAAGAGGAATAACAATCACTTCAGTCTGGCTCTCAGGAAGCCCCATTCCTAGGGGAAGAGGGAGAGCACCACATCAAGGGGTCACCCCATGGGACAAAAGAATCCAAACACCAGGCCGTGAGTTCCAGATCTTTCTACTGGTGGGAAGTTTCTCACAGCAGAGACACAATTGCAGTGCTGGGTACAGTAGAGAAAGTCTGCACCTCTACCCCAACAGGCAGGTGGCCTGTGTGATTATGAAGGGCACTAGAGAAGGCATCCTTGTTCCCCCTGGCACTACACTGCAGACACAGCTGAAGCTTCTTCCACAGGAATGC…
gRNAr1_C9orf72_intron2Start71End49	CTTCTACCCGCGCCTCTTCCCGG	CTTCCACCCACTCCTCTTCCTGG		1.2	3	16,11,9	....C....A.T........	GABRB2	1	chr5:161546950-161546972	+	chr5	161546950	161546972	CTTCAATAGCATGTCATTCCCATTTTTATTTTTTTCTGAATGAAGAAATCATTGTCCTAAATATACCTTAATTTCTCAAAATACCTTAGGATATGTTTGGAATATAATTTGAAGGTATTGGTATAGTCATAATGCTGTTTAAGAGCTATTGTAGTTCTTAATTGTGACGGTTTCAGGGGCTTACTTTAGCAAGCTGCCTACTTCCACCCACTCCTCTTCCTGGCATTTGGAATGATCGCCCCCATGCTTGCCATGCCTAGTGCCTCTCAGACAGAGGCTGGTGGGAGAAATGTATCTGCAGCGTCCATCTGCCAGCTCCATACTGAAATAACTGGGGTTTACTTGAGCAGCCTTTGCTGAAACCTCAGACAGTGGTAAAGGTGGTGTTTCCATAGTTGT…
gRNAr1_C9orf72_intron2Start71End49	CTTCTACCCGCGCCTCTTCCCGG	CTCCTCCCCGTGCCTCTTCCTGG		0.9	3	18,15,10	..C..C....T.........	SNTG2	1	chr2:1072021-1072043	+	chr2	1072021	1072043	CAGATGTATTTCCATACAACCTTCAATCTTTGGTAGACCCAGTTGACCAAGTCAGAAGGCACAGTATTAGAAGTTTAGAATTCTTGATAACCAAGCACTTCTTACAGCTCCCTTAGCTGTTAACTTCTAGAAACTGGGCTAAATTGGAAGTCTGTTCCTTCCTTCCACCCGTATGGCCCAGTAATTTGCGTGGTTAGTTTCTCCTCCCCGTGCCTCTTCCTGGCTCTTTACGCTTCTTCCAGCACCTGATATGCATTCACTGATTCTCTCAATGCCAGCGATTCAGGGAAGGAAATATACTGACTTCTGGATAAACAAGGGGCAATGCTTTATAACAACTTGCATACATTTTTGTCACACTTTGAATCTATAGAATAGCAATAATTATTTGGTGAGTGT…
gRNAr1_C9orf72_intron2Start71End49	CTTCTACCCGCGCCTCTTCCCGG	CTTCTCCCAGCCCCTCTTCCAGG	TRUE	0.5	3	15,12,9	.....C..A..C........	AP000721.1	1	chr11:63978267-63978289	+	chr11	63978267	63978289	CCCCCGTGCCCCACAGATCGCAAGCAGGACTGGTCAGACCATGCTATTTGGTGGGAACAGAAGAGGCAGTGGCTGCTGCAGACCCACTGGACACTGGACAAGTACGGGATCCTGGCCGACGCACGCCTCTTCTTTGGGCCCCAGCACCGGCCCGTCATCCTTCGGTTGCCCAACCGCCGCGCACTGCGCCTCCGTGCCAGCTTCTCCCAGCCCCTCTTCCAGGCTGTGGCTGCCATCTGCCGCCTCCTCAGTAAGTTGCCCGGCTGATTCCCCTGGCCCACGAGGGTGATGCAAAGAGGCAGGTTCCCCCGTTTCCAGGCCCAGCTCTGTTGACGCTGTCCTTGCTGTCTGGGTTGCCACCCTGCCTGCAGGGCTGTGACCCGCCCCAAGCACCCATGG…
gRNAr1_C9orf72_intron2Start71End49	CTTCTACCCGCGCCTCTTCCCGG	CTTGTGCCCGCGCCCCTTCCAAG		0.5	3	17,15,6	...G.G........C.....		0	chr14:88104945-88104967	-	chr14	88104945	88104967	GTGTAAAAAACATAGATATGTTATTAAGATAATTTTAGATTTAATAAGTGCTAGCGATAAGTGTGATAAGGAGATAAAGCAGGGTAACTAGAGAATACATGGTGGGGACTTCTTTGGATCAAGGTACTCAAAGATGCCCCCTCCCAGGATCAGAAGCAATTTTACCACAAAGAGAATGAACCATGGGCTTCAGGGACCTTCTTGTGCCCGCGCCCCTTCCAAGGCTGCAGATGTGTTTTTATGTGTAGCTGTGTGCTCTTTTTCATAAAAGATTCCCAAAGGTGCATAAGTTTCAGACCCCATAAAACCTGGACATGCCTCTGCTGATGCAGTAATAAGTGAGGAACCACTTAATGGTAAGTGGGGGCAGCACGTCCCAGAGGAAGTGCCTTCCAGGTA…
gRNAf11_C9orf72_intron2Start37End59	GGGGTTCGGCTGCCGGGAAGAGG	AGGGCTCGGCCGCCGGGAAGAAG	TRUE	1.6	3	20,16,10	A...C.....C.........	OSBP1	0	chr11:59383274-59383296	+	chr11	59383274	59383296	CGCCAAGTGCTGCAATGGCTGCCGGGCCTGGCCCCACCACTCCTCTCAGCTCCGTCGCCGCCATGAGCCGCCGCCGCCTGGAGATACAAGACCGGAACCGCCTACGAGAGCCGCCGTCGCCGCCCGGAGCGCCCCACACGGCTACCGCATCAGCCACCGCCGCGCAGCGTCCCCGCCCCGCCCGGCCAGCCGCGGGGAGGAGGGCTCGGCCGCCGGGAAGAAGGACGTCGATTGGTGCCGCTGAGTGTCACTTGAGGAAGACCCCGCGGATATTGGCATTTCTCTCGGGCCTGTCATTCTACAGCGCCCAGTGAGAGCCTGGGGTGGGACGCGTCCGCCAGACCCACCTTTGATTGGTTCAGATAAAGGCCAATCAGACTTTTGGGGAAGCTCATTGGT…
gRNAf11_C9orf72_intron2Start37End59	GGGGTTCGGCTGCCGGGAAGAGG	AGGGTACGGATGCCGGGAAGGGG	TRUE	1.5	3	20,15,11	A....A...A..........	WNK4	1	chr17:42786205-42786227	+	chr17	42786205	42786227	TTTTAGGGGTGGAGCCGGCAGGAAATTTAAACTGAAGCCGCGGCCGAAAACGCCAAGAGATTGATGCTGTAGCTGCCCTGAGATAACCAGGACTGTGGAATCGGGAAGAGCTCATGGAGCTCGCGAATGTAATACGGAGGCCTCTGAGGAAGGAGTACGGAGGCCGAGAAGGAGCCGGCATTTGATGAGCGAACCGGGAAAGGGTACGGATGCCGGGAAGGGGAGAAAGAAAGGCGGAAGGGGTCGTTAATAGCTGAGGCGAGGTGCGGAGTCGTGGAGGGGGCTTAGGAAGTGACCAGCGGGTAGGTGCCGAAGCTGAGGAGGGTATAGGGGCCGGGAAGGAGCCACAGGAGTTGAGGGGACCGAGGAATGAAGGTGGCAGAGGAACGTAGGGGACAA…
gRNAf11_C9orf72_intron2Start37End59	GGGGTTCGGCTGCCGGGAAGAGG	GGGGTGCTGGTGCCGGGAAGGGG		1.4	3	15,13,11	.....G.T.G..........	AF274853.1	1	chrX:151334017-151334039	-	chrX	151334017	151334039	GGAGACTAAACCTGAAAATACAAGGTTTAAACTCTCAGGTCTAACAGTGATCTCCCCAGCCTCCCCACCCCTATCCCACACTCAGATCTTTGCCCTCAGCTCCATGTGGCAGGGTCTCCCTTGATGTGACACAGGATCATTAGTGCCCCAACTCCAGTTCTAGCATGGGAAAAGTTGGATCCTAAATTGAGGAGATTAAGGGGGTGCTGGTGCCGGGAAGGGGGCCCACAGGCAAACTGAGAGCAAAGAGCAGAAACAAAACAGACATTCCCCCCCTTTTTTTTCTCCAAAGTTTCAGCTCAGGGAAGAACAGCAATTCTTAGAAGGGAAGTCCCTACACATGACAAACAGACTGAGCCCTTGGGATCTACATTCACAACCTCTCCCTTCTCTGCTGTC…
gRNAf11_C9orf72_intron2Start37End59	GGGGTTCGGCTGCCGGGAAGAGG	GGGGGGCGGCGGCCGGGAAGGGG		0.9	3	16,15,10	....GG....G.........	CELA3B	1	chr1:21978600-21978622	-	chr1	21978600	21978622	GGAGGCCGGCGGGAGGAATCCCACTTTACAGATGAGAAAGTCGAGGGACAGGGAGGGGCGGGACATGCCCGCCGTGCAGACCCAGGCTTCTGGGAGGGAGCTCCCAGCTCGTGATGATGGGGACGGATCCGCCGAGGAGCGCGGCGGCTCGAGGGGGCGGGAGGAGGGCGTCCCTCCAACAGAGGGTCTGCGGCCTGGACGGGGGGCGGCGGCCGGGAAGGGGGTGGGGGAGGGGCTGCCCCGGGCCCCGGGCCCCGCAATCCCCGCCCGGCTGGGCCCGGCTCGGAAAGTCCCGCGAAGCCCCCGCCCGGCCGGCCCAGGGCGGCGCGAACAAGCGGCCCTTTCTGCGCCGGCGGCCCCCGGCAGCTGGACCGCGGCCCGCTGGGGCGCGGACGTATC…
gRNAf11_C9orf72_intron2Start37End59	GGGGTTCGGCTGCCGGGAAGAGG	GGGGTGCAGCTCCCGGGAAGGAG	TRUE	0.8	3	15,13,9	.....G.A...C........	TRARG1	0	chr17:1202143-1202165	+	chr17	1202143	1202165	GCAGCAGAGCTCCTTCCTGTCTGTGGACTCGGAGCAAAGACGTGGGGCCCCATCTTTTGTGTTTTCCTCAAGCGGGGAAAGAATGGACTGTTTGCATGCTTCGTGCCACACGCCCGCGGTGATCCCAGCCAGGGCCCCGAGCGCAGAGGCGGAGCTGTGCTCAGCACAGGCCTGGGACCTCCCCCGGCAGGCACCTGTGGGGGGTGCAGCTCCCGGGAAGGAGGCAACTGCCTCACTTAACATCCTCCGCTGCAAGGTGGTGGCGCCGAGAGGCGTGTCTGTGAAGACAGGTACCAGGATGGCAGGACCCGCACGCCTCTTCCCACACCTGTCAGCTTCGGAAGCATCTCTCGAGGACTCTGGTCCCAGGATGTCTCCCAGGACAAGCCAGTCTGCCTC…
gRNAf11_C9orf72_intron2Start37End59	GGGGTTCGGCTGCCGGGAAGAGG	TGGGCTCGGCTGCCTGGAAGAAG		0.8	3	20,16,6	T...C.........T.....	SFSWAP	0	chr12:131797607-131797629	-	chr12	131797607	131797629	GCTGCGTGGGGAGTGCAGGGCCTGGGTGCAGGCAGCAGCCTGGGGTGTGTCCCGCAGGACCCCAAGCAGAGGCCATGGGTGCGGAAGAGAATCCCAGGGCAAATCTCATGAGAGCAGCACTGGGACACGTCTGCCGCTAAGGTTATTCTAAAGGCAGAAGCACAGGGACTTCCTGAAAGGCTGCATAGGAGCATGAGGCTTGGGCTCGGCTGCCTGGAAGAAGTGCCCTATTATTGGAGGCCAGAGGATGAGACCGAGGCAGGCTAAGGAGGAAATCATGGCCCAACCTGGGCTCAGGGCAGGGGCCCGGCTGGGGAAACTCCTGGCTCAGGAGCAGAGCACGGGAGGAGAAGCACAGCCGGCCCCTGCTCTCCAGGCCTCTGGGAGGTTGGGAAGTGC…
gRNAf11_C9orf72_intron2Start37End59	GGGGTTCGGCTGCCGGGAAGAGG	GGGTTTCGGCGGCCGGGAGGGAG	TRUE	0.6	3	17,10,2	...T......G.......G.	SNRK	0	chr3:43328097-43328119	+	chr3	43328097	43328119	GCCGGGGTCAGAAAGCCGCCAGGATGCCCTCCAGCAGCCCGCGCGCCGGCCGCAGGTGCGCGCCGCCCCGCCCTGCCCTTCCCGCGGCCCCGCCCCAGCGCTGACGTCACAGTGACGCGCAGCCCGCGCAGGCGCAGCTACCCGGCACCCCCTCCCCGCGGCCGGCAGCCCGCTCGGTATTATGATTAGCGCTGGGTGCGGGGTTTCGGCGGCCGGGAGGGAGTTGTCGGCGCCGCGGCCGCTGCGGACGGACGCTCGCCTGCCGGCTGAGGTAGGGGCGAGCGCGGAGCGCGGCGGGGCGCGGCGGCCGTAGGCAGGGGTGCGGGGCCGGCCTCCGCCGCCTCAGTAGCCTCCGCTGTTGCCGGGCTGGGCGCCCGGGCCGGGGCGCTCGCCGCAGGC…
gRNAf11_C9orf72_intron2Start37End59	GGGGTTCGGCTGCCGGGAAGAGG	TGGGTCCGGCTGCCAGGAAGCGG	TRUE	0.5	3	20,15,6	T....C........A.....	CRTR in Xq28	1	chrX:152912668-152912690	+	chrX	152912668	152912690	CTGACCTGCCCTTGGCCTCTGCCCCGACCCCGTCCCGCCTCGGTGGAAGCCCCAGCTCAGCCGACTCGCAGGTCCCACCCGACTGCTTCGGCTAGCACCCGTTGGCTCACCGGCCCGCCGGGCCCGCCCCCGGAGCCCCGCCCCGGCCCGCCCCTCGGAGTTGTAACTCCACGTCCGAAGGCAGTTTCCAAGGTGGAAGCTGGGTCCGGCTGCCAGGAAGCGGCCGGTGCGCGGGCTGCGCGGGCTGCGCGGGGCTCGGCTTCCACGTGCGAGCCTGCACCGCCGCCCCGCCCTCTCCTGGCGGCCAGGCCTGGGGACTCTCTGCCGCGGGACGGCGCCTCGCGTTCCGCCGTGGCAGTGGCCGTGGCCAGAACGTCCACGCGCGGTCGTCCACCGCCG…
AMACR	Forward primer	CCCCTTCCTCACATGCCTTTA
	Reverse primer	ATCCAGTAACTCGGGGCCTG
	Product length	305
FUS RNA binding protein (FUS)	Forward primer	TTCAAGCCTTCCCCGACATC
	Reverse primer	GGTGGCTTTTGTGACTCCCT
	Product length	215
AP000721.1	Forward primer	GGACACTGGACAAGTACGGG
	Reverse primer	CCTCTTTGCATCACCCTCGT
	Product length	211
OSBP1	Forward primer	AGATACAAGACCGGAACCGC
	Reverse primer	ACTGGGCGCTGTAGAATGAC
	Product length	231
WNK4	Forward primer	TTGATGAGCGAACCGGGAAA
	Reverse primer	TACCCGCTGGTCACTTCCTA
	Product length	124
TRARG1	Forward primer	GCGGGGAAAGAATGGACTGT
	Reverse primer	TGCAGCGGAGGATGTTAAGT
	Product length	183
SNRK	Forward primer	CAGCCCGCTCGGTATTATGA
	Reverse primer	GCAACTTACTTTCCGCCTGC
	Product length	248
CRTR in Xq28	Forward primer	TGTAACTCCACGTCCGAAGG
	Reverse primer	AAAGAGACCTGGAGCGAGAT
	Product length	259
