# Supplementary material for: CRISPR/Cas9-mediated excision of ALS/FTD-causing hexanucleotide repeat expansion in C9ORF72 rescues major disease mechanisms in vivo and in vitro
Source: Nat Commun. 2022 Oct 21;13:6286. doi: 10.1038/s41467-022-33332-7 (PMC9587249; doi:10.1038/s41467-022-33332-7)
Supplement: Supplementary file 5 — Source Data [file 41467_2022_33332_MOESM5_ESM.xlsx]

## Sheet: Figure 1b
Screening of gRNAs in HEK293T cells

## Sheet: Figure 1c
gRNA1,3	gRNA1,4	gRNA2,3	gRNA2,4
60	28	90	88
67	30	89	88
58	27	89	89
Table Analyzed	Data 1
Data sets analyzed	A-D
ANOVA summary
F	391.2
P value	<0.0001
P value summary	****
Significant diff. among means (P < 0.05)?	Yes
R squared	0.9932
Brown-Forsythe test
F (DFn, DFd)	1.303 (3, 8)
P value	0.3386
P value summary	ns
Are SDs significantly different (P < 0.05)?	No
Bartlett's test
Bartlett's statistic (corrected)
P value
P value summary
Are SDs significantly different (P < 0.05)?
ANOVA table	SS	DF	MS	F (DFn, DFd)	P value
Treatment (between columns)	7432	3	2477	F (3, 8) = 391.2	P<0.0001
Residual (within columns)	50.67	8	6.333
Total	7483	11
Data summary
Number of treatments (columns)	4
Number of values (total)	12
Number of families	1
Number of comparisons per family	6
Alpha	0.05
Tukey's multiple comparisons test	Mean Diff.	95.00% CI of diff.	Below threshold?	Summary	Adjusted P Value
gRNA1,3 vs. gRNA1,4	33.33	26.75 to 39.91	Yes	****	<0.0001	A-B
gRNA1,3 vs. gRNA2,3	-27.67	-34.25 to -21.09	Yes	****	<0.0001	A-C
gRNA1,3 vs. gRNA2,4	-26.67	-33.25 to -20.09	Yes	****	<0.0001	A-D
gRNA1,4 vs. gRNA2,3	-61	-67.58 to -54.42	Yes	****	<0.0001	B-C
gRNA1,4 vs. gRNA2,4	-60	-66.58 to -53.42	Yes	****	<0.0001	B-D
gRNA2,3 vs. gRNA2,4	1	-5.580 to 7.580	No	ns	0.9599	C-D
Test details	Mean 1	Mean 2	Mean Diff.	SE of diff.	n1	n2	q	DF
gRNA1,3 vs. gRNA1,4	61.67	28.33	33.33	2.055	3	3	22.94	8
gRNA1,3 vs. gRNA2,3	61.67	89.33	-27.67	2.055	3	3	19.04	8
gRNA1,3 vs. gRNA2,4	61.67	88.33	-26.67	2.055	3	3	18.35	8
gRNA1,4 vs. gRNA2,3	28.33	89.33	-61	2.055	3	3	41.98	8
gRNA1,4 vs. gRNA2,4	28.33	88.33	-60	2.055	3	3	41.29	8
gRNA2,3 vs. gRNA2,4	89.33	88.33	1	2.055	3	3	0.6882	8

## Sheet: Figure 1e
	WT				Small InDels				HRE deletions				Inversions				Plasmid integrations
PBS Control	96.4881	93.2793	84.2752	96.6518	2.65646	3.47625	3.4398	2.67857	0.855471	3.12862	9.33661	0.669643	2.22045e-16	0.115875	1.2285	2.22045e-16	0	0	1.7199	0
ROSA	98.4277	95.359	90.2597	94.4268	1.25786	3.59019	4.38312	3.66242	0.314465	1.05079	3.40909	0.796178	2.22045e-16	2.22045e-16	2.22045e-16	0.636943	0	0	1.94805	0.477707
gRNA2,3	78.0955	62.7309	65.5519	77.0394	4.34409	2.42789	1.85792	1.92659	17.5604	33.7829	31.8689	20.9609	2.22045e-16	0.975306	0.262295	0.0365809	0	0.0830048	0.459016	0.0365809
gRNA2,4	58.0193	72.3012	78.051	84.7713	3.73458	4.66912	5.12744	6.13531	37.9793	23.0297	13.4633	7.99781	0.0333444	2.22045e-16	2.22045e-16	0.821693	0.233411	0	3.35832	0.273898

## Sheet: Figure 2c
BAC111											C9-500
WT	PBS	gRNA2,3	gRNA2,4								WT	PBS	gRNA2,3	gRNA2,4
-0.01487	1.14523	0.779676	0.547662								-0.01173	0.94156	0.419808	0.346131
-0.00349	0.805306	0.542266	0.472122								-0.00511	1.21311	0.493785	0.335605
0.01836	1.04946	0.585432	0.507194								0.01684	0.845329	0.242081	0.482358
Table Analyzed	BAC111 no cas9 primary neurons										Table Analyzed	Ranum primary neurons GP assay
Data sets analyzed	A-D										Data sets analyzed	A-D
ANOVA summary											ANOVA summary
F	42.39										F	34.17
P value	<0.0001										P value	<0.0001
P value summary	****										P value summary	****
Significant diff. among means (P < 0.05)?	Yes										Significant diff. among means (P < 0.05)?	Yes
R squared	0.9408										R squared	0.9276
Brown-Forsythe test											Brown-Forsythe test
F (DFn, DFd)	1.038 (3, 8)										F (DFn, DFd)	0.8543 (3, 8)
P value	0.4265										P value	0.5026
P value summary	ns										P value summary	ns
Are SDs significantly different (P < 0.05)?	No										Are SDs significantly different (P < 0.05)?	No
Bartlett's test											Bartlett's test
Bartlett's statistic (corrected)											Bartlett's statistic (corrected)
P value											P value
P value summary											P value summary
Are SDs significantly different (P < 0.05)?											Are SDs significantly different (P < 0.05)?
ANOVA table	SS	DF	MS	F (DFn, DFd)	P value						ANOVA table	SS	DF	MS	F (DFn, DFd)	P value
Treatment (between columns)	1.54	3	0.5133	F (3, 8) = 42.39	P<0.0001						Treatment (between columns)	1.539	3	0.5129	F (3, 8) = 34.17	P<0.0001
Residual (within columns)	0.09686	8	0.01211								Residual (within columns)	0.1201	8	0.01501
Total	1.637	11									Total	1.659	11
Data summary											Data summary
Number of treatments (columns)	4										Number of treatments (columns)	4
Number of values (total)	12										Number of values (total)	12
Number of families	1										Number of families	1
Number of comparisons per family	3										Number of comparisons per family	3
Alpha	0.05										Alpha	0.05
Dunnett's multiple comparisons test	Mean Diff.	95.00% CI of diff.	Below threshold?	Summary	Adjusted P Value	B-?					Dunnett's multiple comparisons test	Mean Diff.	95.00% CI of diff.	Below threshold?	Summary	Adjusted P Value	B-?
PBS vs. WT	1	0.7413 to 1.259	Yes	****	<0.0001	A	WT				PBS vs. WT	1	0.7119 to 1.288	Yes	****	<0.0001	A	WT
PBS vs. gRNA2,3	0.3642	0.1055 to 0.6229	Yes	**	0.0093	C	gRNA2,3				PBS vs. gRNA2,3	0.6148	0.3267 to 0.9028	Yes	***	0.0007	C	gRNA2,3
PBS vs. gRNA2,4	0.491	0.2323 to 0.7497	Yes	**	0.0016	D	gRNA2,4				PBS vs. gRNA2,4	0.612	0.3239 to 0.9000	Yes	***	0.0007	D	gRNA2,4
Test details	Mean 1	Mean 2	Mean Diff.	SE of diff.	n1	n2	q	DF			Test details	Mean 1	Mean 2	Mean Diff.	SE of diff.	n1	n2	q	DF
PBS vs. WT	1	0	1	0.08984	3	3	11.13	8			PBS vs. WT	1	0	1	0.1	3	3	9.997	8
PBS vs. gRNA2,3	1	0.6358	0.3642	0.08984	3	3	4.054	8			PBS vs. gRNA2,3	1	0.3852	0.6148	0.1	3	3	6.146	8
PBS vs. gRNA2,4	1	0.509	0.491	0.08984	3	3	5.465	8			PBS vs. gRNA2,4	1	0.388	0.612	0.1	3	3	6.118	8

## Sheet: Figure 2e
BAC111 primary neurons																C9-500 primary neurons
	0 foci			1-5 foci			6-10 foci			11+ foci						0 foci			1-5 foci			6-10 foci			11+ foci
PBS	47.7	40.3	32	44	46.8	54.3	5.7	9	9.6	2.6	3.9	4.1			PBS	32.5	39.9	36.2	57.2	46.2	52	7.3	8.9	9.6	2.8	3.8	3.45
gRNA2,3	58.4	68.8	58.4	38.8	30.1	38.4	1.9	1.1	3	0.8	0	0.3			gRNA2,3	85.8	81.7	82.35	13.9	18	16.1	0.2	1.2	0.7	0	0	0
gRNA2,4	69.4	75.5	68.2	29.9	23.6	30.2	0.3	0.9	1.6	0.5	0	0			gRNA2,4	88.15	81.3	84.5	11.6	15.6	14.5	0.2	2	1.4	0.2	0.3	0.25
Table Analyzed	**Bac 111 C9 primary neurons															Table Analyzed	Ranum primary neurons new file
Two-way ANOVA	Ordinary															Two-way ANOVA	Ordinary
Alpha	0.05															Alpha	0.05
Source of Variation	% of total variation	P value	P value summary	Significant?												Source of Variation	% of total variation	P value	P value summary	Significant?
Interaction	10.01	<0.0001	****	Yes												Interaction	22.14	<0.0001	****	Yes
Row Factor	2.444e-06	>0.9999	ns	No												Row Factor	2.898e-06	>0.9999	ns	No
Column Factor	88.35	<0.0001	****	Yes												Column Factor	77.43	<0.0001	****	Yes
ANOVA table	SS	DF	MS	F (DFn, DFd)	P value											ANOVA table	SS	DF	MS	F (DFn, DFd)	P value
Interaction	2276	6	379.3	F (6, 24) = 24.46	P<0.0001											Interaction	7427	6	1238	F (6, 24) = 206.9	P<0.0001
Row Factor	0.0005556	2	0.0002778	F (2, 24) = 1.791e-005	P>0.9999											Row Factor	0.0009722	2	0.0004861	F (2, 24) = 8.125e-005	P>0.9999
Column Factor	20079	3	6693	F (3, 24) = 431.6	P<0.0001											Column Factor	25979	3	8660	F (3, 24) = 1447	P<0.0001
Residual	372.2	24	15.51													Residual	143.6	24	5.983
Data summary																Data summary
Number of columns (Column Factor)	4															Number of columns (Column Factor)	4
Number of rows (Row Factor)	3															Number of rows (Row Factor)	3
Number of values	36															Number of values	36
Within each column, compare rows (simple effects within columns)																Within each column, compare rows (simple effects within columns)
Number of families	4															Number of families	4
Number of comparisons per family	3															Number of comparisons per family	3
Alpha	0.05															Alpha	0.05
Tukey's multiple comparisons test	Mean Diff.	95.00% CI of diff.	Below threshold?	Summary	Adjusted P Value											Tukey's multiple comparisons test	Mean Diff.	95.00% CI of diff.	Below threshold?	Summary	Adjusted P Value
0 foci																0 foci
PBS vs. gRNA2,3	-21.87	-29.90 to -13.84	Yes	****	<0.0001											PBS vs. gRNA2,3	-47.08	-52.07 to -42.10	Yes	****	<0.0001
PBS vs. gRNA2,4	-31.03	-39.06 to -23.00	Yes	****	<0.0001											PBS vs. gRNA2,4	-48.45	-53.44 to -43.46	Yes	****	<0.0001
gRNA2,3 vs. gRNA2,4	-9.167	-17.20 to -1.137	Yes	*	0.0231											gRNA2,3 vs. gRNA2,4	-1.367	-6.354 to 3.621	No	ns	0.7748
1-5 foci																1-5 foci
PBS vs. gRNA2,3	12.6	4.570 to 20.63	Yes	**	0.0018											PBS vs. gRNA2,3	35.8	30.81 to 40.79	Yes	****	<0.0001
PBS vs. gRNA2,4	20.47	12.44 to 28.50	Yes	****	<0.0001											PBS vs. gRNA2,4	37.9	32.91 to 42.89	Yes	****	<0.0001
gRNA2,3 vs. gRNA2,4	7.867	-0.1631 to 15.90	No	ns	0.0556											gRNA2,3 vs. gRNA2,4	2.1	-2.887 to 7.087	No	ns	0.5525
6-10 foci																6-10 foci
PBS vs. gRNA2,3	6.1	-1.930 to 14.13	No	ns	0.1612											PBS vs. gRNA2,3	7.9	2.913 to 12.89	Yes	**	0.0016
PBS vs. gRNA2,4	7.167	-0.8631 to 15.20	No	ns	0.0865											PBS vs. gRNA2,4	7.4	2.413 to 12.39	Yes	**	0.0031
gRNA2,3 vs. gRNA2,4	1.067	-6.963 to 9.096	No	ns	0.9413											gRNA2,3 vs. gRNA2,4	-0.5	-5.487 to 4.487	No	ns	0.9661
11+ foci																11+ foci
PBS vs. gRNA2,3	3.167	-4.863 to 11.20	No	ns	0.5933											PBS vs. gRNA2,3	3.35	-1.637 to 8.337	No	ns	0.2343
PBS vs. gRNA2,4	3.367	-4.663 to 11.40	No	ns	0.5552											PBS vs. gRNA2,4	3.1	-1.887 to 8.087	No	ns	0.2853
gRNA2,3 vs. gRNA2,4	0.2	-7.830 to 8.230	No	ns	0.9979											gRNA2,3 vs. gRNA2,4	-0.25	-5.237 to 4.737	No	ns	0.9914
Test details	Mean 1	Mean 2	Mean Diff.	SE of diff.	N1	N2	q	DF								Test details	Mean 1	Mean 2	Mean Diff.	SE of diff.	N1	N2	q	DF
0 foci																0 foci
PBS vs. gRNA2,3	40	61.87	-21.87	3.215	3	3	9.618	24								PBS vs. gRNA2,3	36.2	83.28	-47.08	1.997	3	3	33.34	24
PBS vs. gRNA2,4	40	71.03	-31.03	3.215	3	3	13.65	24								PBS vs. gRNA2,4	36.2	84.65	-48.45	1.997	3	3	34.31	24
gRNA2,3 vs. gRNA2,4	61.87	71.03	-9.167	3.215	3	3	4.032	24								gRNA2,3 vs. gRNA2,4	83.28	84.65	-1.367	1.997	3	3	0.9678	24
1-5 foci																1-5 foci
PBS vs. gRNA2,3	48.37	35.77	12.6	3.215	3	3	5.542	24								PBS vs. gRNA2,3	51.8	16	35.8	1.997	3	3	25.35	24
PBS vs. gRNA2,4	48.37	27.9	20.47	3.215	3	3	9.002	24								PBS vs. gRNA2,4	51.8	13.9	37.9	1.997	3	3	26.84	24
gRNA2,3 vs. gRNA2,4	35.77	27.9	7.867	3.215	3	3	3.46	24								gRNA2,3 vs. gRNA2,4	16	13.9	2.1	1.997	3	3	1.487	24
6-10 foci																6-10 foci
PBS vs. gRNA2,3	8.1	2	6.1	3.215	3	3	2.683	24								PBS vs. gRNA2,3	8.6	0.7	7.9	1.997	3	3	5.594	24
PBS vs. gRNA2,4	8.1	0.9333	7.167	3.215	3	3	3.152	24								PBS vs. gRNA2,4	8.6	1.2	7.4	1.997	3	3	5.24	24
gRNA2,3 vs. gRNA2,4	2	0.9333	1.067	3.215	3	3	0.4691	24								gRNA2,3 vs. gRNA2,4	0.7	1.2	-0.5	1.997	3	3	0.3541	24
11+ foci																11+ foci
PBS vs. gRNA2,3	3.533	0.3667	3.167	3.215	3	3	1.393	24								PBS vs. gRNA2,3	3.35	0	3.35	1.997	3	3	2.372	24
PBS vs. gRNA2,4	3.533	0.1667	3.367	3.215	3	3	1.481	24								PBS vs. gRNA2,4	3.35	0.25	3.1	1.997	3	3	2.195	24
gRNA2,3 vs. gRNA2,4	0.3667	0.1667	0.2	3.215	3	3	0.08797	24								gRNA2,3 vs. gRNA2,4	0	0.25	-0.25	1.997	3	3	0.177	24

## Sheet: Figure 2f
V1										V3										V-all
PBS	gRNA2,3	gRNA2,4								PBS	gRNA2,3	gRNA2,4								PBS	gRNA2,3	gRNA2,4
0.877229	2.22494	1.59373								1.11258	0.242631	0.216681								1.18664	0.589121	0.499451
1.19276	1.66383	1.16062								1.00146	0.215851	0.256804								0.959319	0.621678	0.451607
0.930013	2.26275	3.40881								0.885957	0.330542	0.1977								0.854042	0.273684	0.36542
0.891375	2.30876	3.73862								0.063237	0.298753	0.24179								1.54608	2.36633	1.34785
0.590042	2.82236	0.87856								1.54141	0.049147	1.09139								0.232202	1.09511	0.688307
1.20492	0.679237	0.583662								1.52238	0.194104	0.068756								0.933841	0.834219	0.945125
0.589125	3.37471	1.01955								1.71268	0.035348									0.754347	0.435914	0.891166
1.72454	1.93697	0.806817								0.160284										0.651831	1.00562	1.46319
	1.29123	1.17049																		1.8817	2.77136	2.2523
Table Analyzed	3BioRep V1 1a									Table Analyzed	3BioRep V3 exon 1b-3									Table Analyzed	3BioRep V-all
Data sets analyzed	A-C									Data sets analyzed	A-C									Data sets analyzed	A-C
ANOVA summary										ANOVA summary										ANOVA summary
F	3.274									F	7.176									F	0.08836
P value	0.0561									P value	0.0051									P value	0.9157
P value summary	ns									P value summary	**									P value summary	ns
Significant diff. among means (P < 0.05)?	No									Significant diff. among means (P < 0.05)?	Yes									Significant diff. among means (P < 0.05)?	No
R squared	0.2216									R squared	0.4436									R squared	0.00731
Brown-Forsythe test										Brown-Forsythe test										Brown-Forsythe test
F (DFn, DFd)	1.074 (2, 23)									F (DFn, DFd)	3.604 (2, 18)									F (DFn, DFd)	0.5808 (2, 24)
P value	0.3582									P value	0.0483									P value	0.5671
P value summary	ns									P value summary	*									P value summary	ns
Are SDs significantly different (P < 0.05)?	No									Are SDs significantly different (P < 0.05)?	Yes									Are SDs significantly different (P < 0.05)?	No
Bartlett's test										Bartlett's test										Bartlett's test
Bartlett's statistic (corrected)	7.42									Bartlett's statistic (corrected)	11.99									Bartlett's statistic (corrected)	2.635
P value	0.0245									P value	0.0025									P value	0.2679
P value summary	*									P value summary	**									P value summary	ns
Are SDs significantly different (P < 0.05)?	Yes									Are SDs significantly different (P < 0.05)?	Yes									Are SDs significantly different (P < 0.05)?	No
ANOVA table	SS	DF	MS	F (DFn, DFd)	P value					ANOVA table	SS	DF	MS	F (DFn, DFd)	P value					ANOVA table	SS	DF	MS	F (DFn, DFd)	P value
Treatment (between columns)	4.79	2	2.395	F (2, 23) = 3.274	P=0.0561					Treatment (between columns)	2.751	2	1.376	F (2, 18) = 7.176	P=0.0051					Treatment (between columns)	0.08075	2	0.04038	F (2, 24) = 0.08836	P=0.9157
Residual (within columns)	16.82	23	0.7315							Residual (within columns)	3.451	18	0.1917							Residual (within columns)	10.97	24	0.457
Total	21.61	25								Total	6.202	20								Total	11.05	26
Data summary										Data summary										Data summary
Number of treatments (columns)	3									Number of treatments (columns)	3									Number of treatments (columns)	3
Number of values (total)	26									Number of values (total)	21									Number of values (total)	27
Number of families	1									Number of families	1									Number of families	1
Number of comparisons per family	2									Number of comparisons per family	2									Number of comparisons per family	2
Alpha	0.05									Alpha	0.05									Alpha	0.05
Dunnett's multiple comparisons test	Mean Diff.	95.00% CI of diff.	Below threshold?	Summary	Adjusted P Value	A-?				Šídák's multiple comparisons test	Mean Diff.	95.00% CI of diff.	Below threshold?	Summary	Adjusted P Value	A-?				Dunnett's multiple comparisons test	Mean Diff.	95.00% CI of diff.	Below threshold?	Summary	Adjusted P Value	A-?
PBS vs. gRNA2,3	-1.063	-2.040 to -0.08548	Yes	*	0.0323	B	gRNA2,3			PBS vs. gRNA2,3	0.8048	0.2521 to 1.357	Yes	**	0.0046	B	gRNA2,3			PBS vs. gRNA2,3	-0.1103	-0.8590 to 0.6384	No	ns	0.9167	B	gRNA2,3
PBS vs. gRNA2,4	-0.5957	-1.573 to 0.3816	No	ns	0.2748	C	gRNA2,4			PBS vs. gRNA2,4	0.6545	0.07778 to 1.231	Yes	*	0.0252	C	gRNA2,4			PBS vs. gRNA2,4	0.01062	-0.7381 to 0.7593	No	ns	0.9992	C	gRNA2,4
Test details	Mean 1	Mean 2	Mean Diff.	SE of diff.	n1	n2	q	DF		Test details	Mean 1	Mean 2	Mean Diff.	SE of diff.	n1	n2	t	DF		Test details	Mean 1	Mean 2	Mean Diff.	SE of diff.	n1	n2	q	DF
PBS vs. gRNA2,3	1	2.063	-1.063	0.4156	8	9	2.557	23		PBS vs. gRNA2,3	1	0.1952	0.8048	0.2266	8	7	3.551	18		PBS vs. gRNA2,3	1	1.11	-0.1103	0.3187	9	9	0.3463	24
PBS vs. gRNA2,4	1	1.596	-0.5957	0.4156	8	9	1.433	23		PBS vs. gRNA2,4	1	0.3455	0.6545	0.2365	8	6	2.768	18		PBS vs. gRNA2,4	1	0.9894	0.01062	0.3187	9	9	0.03333	24

## Sheet: Figure 2g
WT	PBS	gRNA2,3	gRNA2,4
0.02746	0.239255	0.254166	0.202619
-0.01103	0.231987	0.337829	0.341452
-0.01643	0.249192	0.279896	0.273126
Table Analyzed	GAPDH Primary neurons WB C9
Data sets analyzed	A-D
ANOVA summary
F	30.16
P value	0.0001
P value summary	***
Significant diff. among means (P < 0.05)?	Yes
R squared	0.9188
Brown-Forsythe test
F (DFn, DFd)	1.281 (3, 8)
P value	0.345
P value summary	ns
Are SDs significantly different (P < 0.05)?	No
Bartlett's test
Bartlett's statistic (corrected)
P value
P value summary
Are SDs significantly different (P < 0.05)?
ANOVA table	SS	DF	MS	F (DFn, DFd)	P value
Treatment (between columns)	0.1652	3	0.05506	F (3, 8) = 30.16	P=0.0001
Residual (within columns)	0.01461	8	0.001826
Total	0.1798	11
Data summary
Number of treatments (columns)	4
Number of values (total)	12
Number of families	1
Number of comparisons per family	3
Alpha	0.05
Dunnett's multiple comparisons test	Mean Diff.	95.00% CI of diff.	Below threshold?	Summary	Adjusted P Value	B-?
PBS vs. WT	0.2401	0.1397 to 0.3406	Yes	***	0.0004	A	WT
PBS vs. gRNA2,3	-0.05049	-0.1510 to 0.04998	No	ns	0.3881	C	gRNA2,3
PBS vs. gRNA2,4	-0.03225	-0.1327 to 0.06821	No	ns	0.6912	D	gRNA2,4
Test details	Mean 1	Mean 2	Mean Diff.	SE of diff.	n1	n2	q	DF
PBS vs. WT	0.2401	0	0.2401	0.03489	3	3	6.883	8
PBS vs. gRNA2,3	0.2401	0.2906	-0.05049	0.03489	3	3	1.447	8
PBS vs. gRNA2,4	0.2401	0.2724	-0.03225	0.03489	3	3	0.9245	8

## Sheet: Figure 3c
WT	PBS	gRNA2,3	gRNA2,4
0.012473	0.913936	0.497222	0.916204
0.008321	0.899195	0.275541	0.671278
0.026589	0.962694	0.641796	0.749518
-0.01968	1.01145	0.77333	0.746116
-0.0277	1.21272
Table Analyzed	Ranum striatum GP assay
Data sets analyzed	A-D
ANOVA summary
F	53.88
P value	<0.0001
P value summary	****
Significant diff. among means (P < 0.05)?	Yes
R squared	0.9203
Brown-Forsythe test
F (DFn, DFd)	2.361 (3, 14)
P value	0.1154
P value summary	ns
Are SDs significantly different (P < 0.05)?	No
Bartlett's test
Bartlett's statistic (corrected)	11.07
P value	0.0114
P value summary	*
Are SDs significantly different (P < 0.05)?	Yes
ANOVA table	SS	DF	MS	F (DFn, DFd)	P value
Treatment (between columns)	2.712	3	0.9041	F (3, 14) = 53.88	P<0.0001
Residual (within columns)	0.2349	14	0.01678
Total	2.947	17
Data summary
Number of treatments (columns)	4
Number of values (total)	18
Number of families	1
Number of comparisons per family	3
Alpha	0.05
Dunnett's multiple comparisons test	Mean Diff.	95.00% CI of diff.	Below threshold?	Summary	Adjusted P Value	B-?
PBS vs. WT	1	0.7837 to 1.216	Yes	****	<0.0001	A	WT
PBS vs. gRNA2,3	0.453	0.2236 to 0.6824	Yes	***	0.0004	C	gRNA2,3
PBS vs. gRNA2,4	0.2292	-0.0001920 to 0.4586	No	ns	0.0502	D	gRNA2,4
Test details	Mean 1	Mean 2	Mean Diff.	SE of diff.	n1	n2	q	DF
PBS vs. WT	1	6e-07	1	0.08193	5	5	12.21	14
PBS vs. gRNA2,3	1	0.547	0.453	0.0869	5	4	5.213	14
PBS vs. gRNA2,4	1	0.7708	0.2292	0.0869	5	4	2.638	14

## Sheet: Figure 3d
BAC111/Cas9										C9-500
WT	PBS	gRNA2,3	gRNA2,4							WT	PBS	gRNA2,3	gRNA2,4
-0.12882	1.0993	0.487386	0.534622							-0.02192	1.0552	0.180207	0.467532
-0.07085	1.04992	0.693505	0.779388							0.000812	0.905844	0.342433	0.353896
0.167472	0.970478	0.425121	0.433709							-0.05438	1.03896	0.272608	0.402597
0.032206	0.880301		0.201825							0.075487	1.29216	0.514634	0.37013
										-0.04239	0.916787
										-0.00617	0.963512
										0.087282	0.827536
										-0.03872
Table Analyzed	BAC111/cas9 striatum GR assay									Table Analyzed	Ranum striatum GR assay
Data sets analyzed	A-D									Data sets analyzed	A-D
ANOVA summary										ANOVA summary
F	25.37									F	107.2
P value	<0.0001									P value	<0.0001
P value summary	****									P value summary	****
Significant diff. among means (P < 0.05)?	Yes									Significant diff. among means (P < 0.05)?	Yes
R squared	0.8737									R squared	0.9442
Brown-Forsythe test										Brown-Forsythe test
F (DFn, DFd)	0.7881 (3, 11)									F (DFn, DFd)	1.529 (3, 19)
P value	0.5253									P value	0.2393
P value summary	ns									P value summary	ns
Are SDs significantly different (P < 0.05)?	No									Are SDs significantly different (P < 0.05)?	No
Bartlett's test										Bartlett's test
Bartlett's statistic (corrected)										Bartlett's statistic (corrected)	8.169
P value										P value	0.0426
P value summary										P value summary	*
Are SDs significantly different (P < 0.05)?										Are SDs significantly different (P < 0.05)?	Yes
ANOVA table	SS	DF	MS	F (DFn, DFd)	P value					ANOVA table	SS	DF	MS	F (DFn, DFd)	P value
Treatment (between columns)	2.004	3	0.6681	F (3, 11) = 25.37	P<0.0001					Treatment (between columns)	3.799	3	1.266	F (3, 19) = 107.2	P<0.0001
Residual (within columns)	0.2896	11	0.02633							Residual (within columns)	0.2244	19	0.01181
Total	2.294	14								Total	4.024	22
Data summary										Data summary
Number of treatments (columns)	4									Number of treatments (columns)	4
Number of values (total)	15									Number of values (total)	23
Number of families	1									Number of families	1
Number of comparisons per family	3									Number of comparisons per family	3
Alpha	0.05									Alpha	0.05
Dunnett's multiple comparisons test	Mean Diff.	95.00% CI of diff.	Below threshold?	Summary	Adjusted P Value	B-?				Dunnett's multiple comparisons test	Mean Diff.	95.00% CI of diff.	Below threshold?	Summary	Adjusted P Value	B-?
PBS vs. WT	1	0.6875 to 1.313	Yes	****	<0.0001	A	WT			PBS vs. WT	1	0.8555 to 1.144	Yes	****	<0.0001	A	WT
PBS vs. gRNA2,3	0.4647	0.1271 to 0.8022	Yes	**	0.0085	C	gRNA2,3			PBS vs. gRNA2,3	0.6725	0.4975 to 0.8475	Yes	****	<0.0001	C	gRNA2,3
PBS vs. gRNA2,4	0.5126	0.2001 to 0.8252	Yes	**	0.0026	D	gRNA2,4			PBS vs. gRNA2,4	0.6015	0.4265 to 0.7765	Yes	****	<0.0001	D	gRNA2,4
Test details	Mean 1	Mean 2	Mean Diff.	SE of diff.	n1	n2	q	DF		Test details	Mean 1	Mean 2	Mean Diff.	SE of diff.	n1	n2	q	DF
PBS vs. WT	1	2e-06	1	0.1147	4	4	8.715	11		PBS vs. WT	1	1.25e-07	1	0.05625	7	8	17.78	19
PBS vs. gRNA2,3	1	0.5353	0.4647	0.1239	4	3	3.749	11		PBS vs. gRNA2,3	1	0.3275	0.6725	0.06812	7	4	9.873	19
PBS vs. gRNA2,4	1	0.4874	0.5126	0.1147	4	4	4.468	11		PBS vs. gRNA2,4	1	0.3985	0.6015	0.06812	7	4	8.83	19

## Sheet: Figure 3f
Bac111/Cas9																				C9-500
	0 foci				1-5 foci				6-10 foci				11+ foci							0 foci				1-5 foci				6-10 foci				11+ foci
PBS	58.7	60.8	60.8	49.2	35.5	35	35	42.9	5.4	3.2	3.2	4.6	0.4	0.9	0.9	3.3			PBS	10.1	9.9	25.9		56.2	63.3	60.3		23	19.5	10.7		10.6	7.3	3.1
gRNA2,3	89.4	90.3	93.5		10.4	8.9	6.3		0	0.7	0.2		0.2	0.2	0				gRNA2,3	81.4	75	80.6	83.5	17.8	23.8	17.6	15	0.5	1.2	1.1	1.2	0.3	0	0.7	0.3
gRNA2,4	92.3	88.7	90.1		6.4	10.1	9.9		0.8	0.8	0		0.5	0.4	0				gRNA2,4	63.4	51.1	73	80.8	35.5	43	25.3	17.8	0.5	5	1.5	1.3	0.5	0.9	0.2	0
Table Analyzed	BAC111/Cas9 striatums																		Table Analyzed	Ranum striatums
Two-way ANOVA	Ordinary																		Two-way ANOVA	Ordinary
Alpha	0.05																		Alpha	0.05
Source of Variation	% of total variation	P value	P value summary	Significant?															Source of Variation	% of total variation	P value	P value summary	Significant?
Interaction	10.61	<0.0001	****	Yes															Interaction	32.61	<0.0001	****	Yes
Row Factor	7.046e-06	0.9998	ns	No															Row Factor	3.668e-06	>0.9999	ns	No
Column Factor	93.54	<0.0001	****	Yes															Column Factor	55.59	<0.0001	****	Yes
ANOVA table	SS (Type III)	DF	MS	F (DFn, DFd)	P value														ANOVA table	SS (Type III)	DF	MS	F (DFn, DFd)	P value
Interaction	4645	6	774.2	F (6, 28) = 120.6	P<0.0001														Interaction	11451	6	1909	F (6, 32) = 48.53	P<0.0001
Row Factor	0.003083	2	0.001542	F (2, 28) = 0.0002402	P=0.9998														Row Factor	0.001288	2	0.0006439	F (2, 32) = 1.637e-005	P>0.9999
Column Factor	40934	3	13645	F (3, 28) = 2126	P<0.0001														Column Factor	19520	3	6507	F (3, 32) = 165.5	P<0.0001
Residual	179.7	28	6.419																Residual	1258	32	39.33
Data summary																			Data summary
Number of columns (Column Factor)	4																		Number of columns (Column Factor)	4
Number of rows (Row Factor)	3																		Number of rows (Row Factor)	3
Number of values	40																		Number of values	44
Within each column, compare rows (simple effects within columns)																			Within each column, compare rows (simple effects within columns)
Number of families	4																		Number of families	4
Number of comparisons per family	3																		Number of comparisons per family	3
Alpha	0.05																		Alpha	0.05
Tukey's multiple comparisons test	Predicted (LS) mean diff.	95.00% CI of diff.	Below threshold?	Summary	Adjusted P Value														Tukey's multiple comparisons test	Predicted (LS) mean diff.	95.00% CI of diff.	Below threshold?	Summary	Adjusted P Value
0 foci																			0 foci
PBS vs. gRNA2,3	-33.69	-38.48 to -28.90	Yes	****	<0.0001														PBS vs. gRNA2,3	-64.83	-76.59 to -53.06	Yes	****	<0.0001
PBS vs. gRNA2,4	-32.99	-37.78 to -28.20	Yes	****	<0.0001														PBS vs. gRNA2,4	-51.78	-63.54 to -40.01	Yes	****	<0.0001
gRNA2,3 vs. gRNA2,4	0.7	-4.419 to 5.819	No	ns	0.939														gRNA2,3 vs. gRNA2,4	13.05	2.153 to 23.95	Yes	*	0.0161
1-5 foci																			1-5 foci
PBS vs. gRNA2,3	28.57	23.78 to 33.35	Yes	****	<0.0001														PBS vs. gRNA2,3	41.38	29.61 to 53.15	Yes	****	<0.0001
PBS vs. gRNA2,4	28.3	23.51 to 33.09	Yes	****	<0.0001														PBS vs. gRNA2,4	29.53	17.76 to 41.30	Yes	****	<0.0001
gRNA2,3 vs. gRNA2,4	-0.2667	-5.385 to 4.852	No	ns	0.9909														gRNA2,3 vs. gRNA2,4	-11.85	-22.75 to -0.9533	Yes	*	0.0307
6-10 foci																			6-10 foci
PBS vs. gRNA2,3	3.8	-0.9879 to 8.588	No	ns	0.14														PBS vs. gRNA2,3	16.73	4.964 to 28.50	Yes	**	0.0039
PBS vs. gRNA2,4	3.567	-1.221 to 8.355	No	ns	0.1743														PBS vs. gRNA2,4	15.66	3.889 to 27.43	Yes	**	0.0071
gRNA2,3 vs. gRNA2,4	-0.2333	-5.352 to 4.885	No	ns	0.993														gRNA2,3 vs. gRNA2,4	-1.075	-11.97 to 9.822	No	ns	0.9682
11+ foci																			11+ foci
PBS vs. gRNA2,3	1.242	-3.546 to 6.030	No	ns	0.7985														PBS vs. gRNA2,3	6.675	-5.095 to 18.44	No	ns	0.3561
PBS vs. gRNA2,4	1.075	-3.713 to 5.863	No	ns	0.8445														PBS vs. gRNA2,4	6.6	-5.170 to 18.37	No	ns	0.3641
gRNA2,3 vs. gRNA2,4	-0.1667	-5.285 to 4.952	No	ns	0.9964														gRNA2,3 vs. gRNA2,4	-0.075	-10.97 to 10.82	No	ns	0.9998
Test details	Predicted (LS) mean 1	Predicted (LS) mean 2	Predicted (LS) mean diff.	SE of diff.	N1	N2	q	DF											Test details	Predicted (LS) mean 1	Predicted (LS) mean 2	Predicted (LS) mean diff.	SE of diff.	N1	N2	q	DF
0 foci																			0 foci
PBS vs. gRNA2,3	57.38	91.07	-33.69	1.935	4	3	24.62	28											PBS vs. gRNA2,3	15.3	80.13	-64.83	4.79	3	4	19.14	32
PBS vs. gRNA2,4	57.38	90.37	-32.99	1.935	4	3	24.11	28											PBS vs. gRNA2,4	15.3	67.08	-51.78	4.79	3	4	15.29	32
gRNA2,3 vs. gRNA2,4	91.07	90.37	0.7	2.069	3	3	0.4786	28											gRNA2,3 vs. gRNA2,4	80.13	67.08	13.05	4.434	4	4	4.162	32
1-5 foci																			1-5 foci
PBS vs. gRNA2,3	37.1	8.533	28.57	1.935	4	3	20.88	28											PBS vs. gRNA2,3	59.93	18.55	41.38	4.79	3	4	12.22	32
PBS vs. gRNA2,4	37.1	8.8	28.3	1.935	4	3	20.68	28											PBS vs. gRNA2,4	59.93	30.4	29.53	4.79	3	4	8.72	32
gRNA2,3 vs. gRNA2,4	8.533	8.8	-0.2667	2.069	3	3	0.1823	28											gRNA2,3 vs. gRNA2,4	18.55	30.4	-11.85	4.434	4	4	3.779	32
6-10 foci																			6-10 foci
PBS vs. gRNA2,3	4.1	0.3	3.8	1.935	4	3	2.777	28											PBS vs. gRNA2,3	17.73	1	16.73	4.79	3	4	4.941	32
PBS vs. gRNA2,4	4.1	0.5333	3.567	1.935	4	3	2.607	28											PBS vs. gRNA2,4	17.73	2.075	15.66	4.79	3	4	4.623	32
gRNA2,3 vs. gRNA2,4	0.3	0.5333	-0.2333	2.069	3	3	0.1595	28											gRNA2,3 vs. gRNA2,4	1	2.075	-1.075	4.434	4	4	0.3428	32
11+ foci																			11+ foci
PBS vs. gRNA2,3	1.375	0.1333	1.242	1.935	4	3	0.9075	28											PBS vs. gRNA2,3	7	0.325	6.675	4.79	3	4	1.971	32
PBS vs. gRNA2,4	1.375	0.3	1.075	1.935	4	3	0.7857	28											PBS vs. gRNA2,4	7	0.4	6.6	4.79	3	4	1.949	32
gRNA2,3 vs. gRNA2,4	0.1333	0.3	-0.1667	2.069	3	3	0.1139	28											gRNA2,3 vs. gRNA2,4	0.325	0.4	-0.075	4.434	4	4	0.02392	32

[truncated: 18 more sheets: Figure 3g, Figure 3h, Figure 4b, Figure 4c, Figure 4d, Figure 5a, Figure 5b, Figure 5c, Figure 5e, Figure 5f, Figure 5g, Figure 5i, Figure 5j, Figure 5k, Supplementary figure 1, Supplementary figure 2a, Supplementary figure 2b, Supplementary figure 2c]
